# Supplementary material for: Recovery of Physiological Traits in Saplings of Invasive Bischofia Tree Compared with Three Species Native to the Bonin Islands under Successive Drought and Irrigation Cycles
Source: PLoS One. 2015 Aug 20;10(8):e0135117. doi: 10.1371/journal.pone.0135117 (PMC4546390; doi:10.1371/journal.pone.0135117)
Supplement: S1 Dataset — (XLS) [file pone.0135117.s001.xls]

## Sheet: Fig1
Number of leaves
species	Treatment	days	number of leaves	SEM
D. lepidotum	control	1	31	9.19
D. lepidotum	control	7	31	9.19
D. lepidotum	control	15	31.25	9.115
D. lepidotum	control	23	31	9.3
D. lepidotum	control	31	31.25	9.23
D. lepidotum	control	39	31.5	9.315
D. lepidotum	control	47	31.25	9.26
H. glaber	control	1	5.74	0.895
H. glaber	control	7	5.98	0.5
H. glaber	control	15	5.95	1
H. glaber	control	23	5.86	0.9
H. glaber	control	31	7.11	1.565
H. glaber	control	39	7.1	1.565
H. glaber	control	47	7.1	1.565
S. mertensiana	control	1	18.75	3.975
S. mertensiana	control	7	19.66	4.39
S. mertensiana	control	15	20.63	4.425
S. mertensiana	control	23	21.91	5.435
S. mertensiana	control	31	21.56	5.41
S. mertensiana	control	39	22.95	5.45
S. mertensiana	control	47	22.81	5.19
B. javanica	control	1	19	1.1
B. javanica	control	3	19.2	1.02
B. javanica	control	7	20.6	1.33
B. javanica	control	13	22	1.64
B. javanica	control	19	22.2	1.66
B. javanica	control	24	22.8	2.11
B. javanica	control	28	19.8	1.59
B. javanica	control	39	22.2	2.06
B. javanica	control	45	22.4	2.16
D. lepidotum	Drought-recovery	1	43	11.395
D. lepidotum	Drought-recovery	7	45	10.825
D. lepidotum	Drought-recovery	15	47.75	10.94
D. lepidotum	Drought-recovery	23	45.25	10.875
D. lepidotum	Drought-recovery	31	41.75	10.85
D. lepidotum	Drought-recovery	39	22	10.825
D. lepidotum	Drought-recovery	47	20.75	10.28
H. glaber	Drought-recovery	1	11.2	2.55806
H. glaber	Drought-recovery	7	12.2	2.63409
H. glaber	Drought-recovery	15	11.4	2.58042
H. glaber	Drought-recovery	23	12	2.82639
H. glaber	Drought-recovery	31	11.8	2.93819
H. glaber	Drought-recovery	39	11.4	2.90689
H. glaber	Drought-recovery	47	11.4	2.90689
S. mertensiana	Drought-recovery	1	29.2	2.57595
S. mertensiana	Drought-recovery	7	29.8	2.3747
S. mertensiana	Drought-recovery	15	24.8	2.74589
S. mertensiana	Drought-recovery	23	27	1.58314
S. mertensiana	Drought-recovery	31	26	1.70388
S. mertensiana	Drought-recovery	39	25.6	2.56253
S. mertensiana	Drought-recovery	47	24.2	3.15286
B. javanica	Drought-recovery	1	18.7	2.1
B. javanica	Drought-recovery	3	19.3	2.44
B. javanica	Drought-recovery	7	16.5	2.68
B. javanica	Drought-recovery	13	8	1.58
B. javanica	Drought-recovery	19	6.9	2.12
B. javanica	Drought-recovery	24	15.6	2.86
B. javanica	Drought-recovery	28	14	3.48
B. javanica	Drought-recovery	39	15.2	4.8
B. javanica	Drought-recovery	45	15.1	4.62

## Sheet: Fig3
Percentage of the number of cavitated vessels
species	start	the 1st irrigation	SEM_start	SEM_1st irrigation
D. lepidotum	12.6233	9.75667	2.84019	3.47289
H. glaber	0.1	8.755	0.05	1.58685
Schima mertensiana	0	15.5575	0	2.84171
B. javanica	2.37	11.4667	1.37024	3.42206

## Sheet: Fig5
Time courses of water potential
Species	days	cycle	Psi_pre	Psi_pre.SEM
D. lepidotum	1	1st	-0.2	0.0400104
D. lepidotum	7	1st	-0.255	0.0568
D. lepidotum	15	1st	-0.5867	0.157212
D. lepidotum	17	1st	-0.1	0.01415
D. lepidotum	31	2nd	-2.035	0.9824
D. lepidotum	33	2nd	-0.13	0.0436
D. lepidotum	47	3rd	-2.5825	0.76515
D. lepidotum	49	3rd	-0.3475	0.075
H. glaber	1	1st	-0.25	0.0208
H. glaber	7	1st	-0.485	0.025
H. glaber	15	1st	-1.725	0.3662
H. glaber	17	1st	-0.355	0.0854
H. glaber	31	2nd	-3.37	0.3565
H. glaber	33	2nd	-0.335	0.04575
H. glaber	47	3rd	-4.375	0.625012
H. glaber	49	3rd	-0.4533	0.0779232
S. mertensiana	1	1st	-0.2125	0.0125
S. mertensiana	7	1st	-0.56	0.12245
S. mertensiana	15	1st	-0.46	0.20815
S. mertensiana	17	1st	-0.15	0.03
S. mertensiana	31	2nd	-1.565	0.3334
S. mertensiana	33	2nd	-0.055	0.005
S. mertensiana	47	3rd	-2.51	0.26765
S. mertensiana	49	3rd	-0.4775	0.1626
B. javanica	1	1st	-0.03	0.0300062
B. javanica	7	1st	-0.2183	0.0324966
B. javanica	15	1st	-0.33	0.043111
B. javanica	17	1st	-0.0725	0.02175
B. javanica	31	2nd	-0.1867	0.0240178
B. javanica	33	2nd	-0.0517	0.0110635
B. javanica	47	3rd	-0.6467	0.179036
B. javanica	49	3rd	-0.055	0.00502046

## Sheet: Fig6
Water potential at day time
sp	cycle	Psi_day	Psi_day.SEM
D. lepidotum	Start	-0.4467	0.159291
D. lepidotum	1st	-1.875	0.7892
D. lepidotum	2nd	-2.485	0.8607
D. lepidotum	3rd	-3.24	0.69285
H. glaber	Start	-0.44	0.04965
H. glaber	1st	-2.325	0.31225
H. glaber	2nd	-3.53	0.48405
H. glaber	3rd	-4.62	0.560029
S. mertensiana	Start	-0.57	0.0551
S. mertensiana	1st	-1.22	0.223
S. mertensiana	2nd	-1.78	0.30835
S. mertensiana	3rd	-2.22	0.2567
B. javanica	Start	-0.2067	0.0340071
B. javanica	1st	-0.3267	0.0281283
B. javanica	2nd	-0.44	0.124881
B. javanica	3rd	-0.376	0.0397126
Osmotic potential at full saturation
sp	turn	Psi_Osm	PsiOsm.SEM
D. lepidotum	Start	-1.997	0.404
D. lepidotum	1st	-1.645	0.166
D. lepidotum	2nd	-2.04	0.102
D. lepidotum	3rd	-1.768	0.219
H. glaber	Start	-1.251	0.04
H. glaber	1st	-1.447	0.148
H. glaber	2nd	-2.562	0.185
H. glaber	3rd	-2.256	0.224
S. mertensiana	Start	-1.336	0.127
S. mertensiana	1st	-1.323	0.076
S. mertensiana	2nd	-2.01387	0.0527987
S. mertensiana	3rd	-1.644	0.039
B. javanica	Start	-0.849	0.038
B. javanica	1st	-1.016	0.105
B. javanica	2nd	-1.052	0.135
B. javanica	3rd	-1.141	0.134

## Sheet: Fig7
Stomatal responses to VPDL
species	cycle	gs	VPDL
D. lepidotum	Start	0.022	3.06
D. lepidotum	Start	0.0218	3.12
D. lepidotum	Start	0.0215	3.13
D. lepidotum	Start	0.0226	2.58
D. lepidotum	Start	0.0225	2.62
D. lepidotum	Start	0.0228	2.6
D. lepidotum	Start	0.024	2.08
D. lepidotum	Start	0.0252	2.06
D. lepidotum	Start	0.0252	2.07
D. lepidotum	Start	0.0245	1.45
D. lepidotum	Start	0.0232	1.53
D. lepidotum	Start	0.0235	1.54
D. lepidotum	1st	0.0301	3.22
D. lepidotum	1st	0.0293	3.22
D. lepidotum	1st	0.0308	3.09
D. lepidotum	1st	0.0314	2.79
D. lepidotum	1st	0.0318	2.76
D. lepidotum	1st	0.0321	2.74
D. lepidotum	1st	0.0317	2.2
D. lepidotum	1st	0.0332	2.11
D. lepidotum	1st	0.0337	2.07
D. lepidotum	1st	0.0295	1.83
D. lepidotum	1st	0.031	1.7
D. lepidotum	1st	0.0313	1.7
D. lepidotum	2nd	0.0294	3.06
D. lepidotum	2nd	0.0297	3.06
D. lepidotum	2nd	0.0297	3.05
D. lepidotum	2nd	0.0296	2.79
D. lepidotum	2nd	0.03	2.79
D. lepidotum	2nd	0.0298	2.78
D. lepidotum	2nd	0.0309	2.32
D. lepidotum	2nd	0.0314	2.32
D. lepidotum	2nd	0.0311	2.33
D. lepidotum	2nd	0.0285	1.74
D. lepidotum	2nd	0.0285	1.74
D. lepidotum	2nd	0.0285	1.75
D. lepidotum	3rd	0.0174	3.18
D. lepidotum	3rd	0.0179	3.13
D. lepidotum	3rd	0.0174	3.12
D. lepidotum	3rd	0.0186	2.52
D. lepidotum	3rd	0.0186	2.52
D. lepidotum	3rd	0.0188	2.51
D. lepidotum	3rd	0.0197	2.08
D. lepidotum	3rd	0.0199	2.15
D. lepidotum	3rd	0.0204	2.05
D. lepidotum	3rd	0.0091	1.4
D. lepidotum	3rd	0.0094	1.4
D. lepidotum	3rd	0.0106	1.4
H. glaber	Start	0.161	3.24
H. glaber	Start	0.164	3.24
H. glaber	Start	0.167	3.23
H. glaber	Start	0.157	2.4
H. glaber	Start	0.158	2.4
H. glaber	Start	0.159	2.4
H. glaber	Start	0.278	1.68
H. glaber	Start	0.277	1.69
H. glaber	Start	0.279	1.68
H. glaber	Start	0.321	1.03
H. glaber	Start	0.323	1.03
H. glaber	Start	0.332	1.01
H. glaber	1st	0.088	3.54
H. glaber	1st	0.09	3.54
H. glaber	1st	0.091	3.52
H. glaber	1st	0.104	3.14
H. glaber	1st	0.105	3.14
H. glaber	1st	0.107	3.14
H. glaber	1st	0.127	2.43
H. glaber	1st	0.124	2.47
H. glaber	1st	0.122	2.49
H. glaber	1st	0.229	1.43
H. glaber	1st	0.251	1.33
H. glaber	1st	0.25	1.34
H. glaber	2nd	0.083	3.26
H. glaber	2nd	0.084	3.27
H. glaber	2nd	0.085	3.27
H. glaber	2nd	0.11	2.49
H. glaber	2nd	0.111	2.49
H. glaber	2nd	0.111	2.5
H. glaber	2nd	0.117	2.18
H. glaber	2nd	0.117	2.18
H. glaber	2nd	0.119	2.17
H. glaber	2nd	0.191	1.37
H. glaber	2nd	0.191	1.37
H. glaber	2nd	0.191	1.37
H. glaber	3rd	0.04	3.35
H. glaber	3rd	0.039	3.36
H. glaber	3rd	0.038	3.35
H. glaber	3rd	0.049	2.75
H. glaber	3rd	0.049	2.76
H. glaber	3rd	0.049	2.76
H. glaber	3rd	0.054	2.2
H. glaber	3rd	0.054	2.2
H. glaber	3rd	0.054	2.21
H. glaber	3rd	0.08	1.73
H. glaber	3rd	0.08	1.72
H. glaber	3rd	0.08	1.72
S. mertensiana	Start	0.07	3.67
S. mertensiana	Start	0.071	3.68
S. mertensiana	Start	0.072	3.68
S. mertensiana	Start	0.095	2.71
S. mertensiana	Start	0.097	2.71
S. mertensiana	Start	0.103	2.6
S. mertensiana	Start	0.099	2.29
S. mertensiana	Start	0.099	2.29
S. mertensiana	Start	0.099	2.29
S. mertensiana	Start	0.122	1.71
S. mertensiana	Start	0.121	1.71
S. mertensiana	Start	0.121	1.7
S. mertensiana	Start	0.133	1.12
S. mertensiana	Start	0.135	1.12
S. mertensiana	Start	0.138	1.11
S. mertensiana	1st	0.02	3.53
S. mertensiana	1st	0.021	3.53
S. mertensiana	1st	0.021	3.53
S. mertensiana	1st	0.026	2.63
S. mertensiana	1st	0.027	2.64
S. mertensiana	1st	0.027	2.64
S. mertensiana	1st	0.041	1.3
S. mertensiana	1st	0.041	1.3
S. mertensiana	1st	0.041	1.31
S. mertensiana	2nd	0.019	3.33
S. mertensiana	2nd	0.019	3.33
S. mertensiana	2nd	0.019	3.34
S. mertensiana	2nd	0.023	2.61
S. mertensiana	2nd	0.023	2.61
S. mertensiana	2nd	0.023	2.61
S. mertensiana	2nd	0.028	2.15
S. mertensiana	2nd	0.028	2.14
S. mertensiana	2nd	0.028	2.14
S. mertensiana	2nd	0.034	1.64
S. mertensiana	2nd	0.035	1.63
S. mertensiana	2nd	0.034	1.64
S. mertensiana	3rd	0.006	3.89
S. mertensiana	3rd	0.006	3.87
S. mertensiana	3rd	0.006	3.86
S. mertensiana	3rd	0.007	3.16
S. mertensiana	3rd	0.007	3.15
S. mertensiana	3rd	0.007	3.16
S. mertensiana	3rd	0.007	2.65
S. mertensiana	3rd	0.007	2.68
S. mertensiana	3rd	0.007	2.66
S. mertensiana	3rd	0.006	2.15
S. mertensiana	3rd	0.005	2.16
S. mertensiana	3rd	0.005	2.15
S. mertensiana	3rd	0.006	2.14
S. mertensiana	3rd	0.007	2.14
S. mertensiana	3rd	0.007	2.15
B. javanica	Start	0.159	2.91
B. javanica	Start	0.161	2.9
B. javanica	Start	0.16	2.92
B. javanica	Start	0.185	2.5
B. javanica	Start	0.185	2.51
B. javanica	Start	0.184	2.53
B. javanica	Start	0.224	2.18
B. javanica	Start	0.225	2.15
B. javanica	Start	0.22	2.16
B. javanica	Start	0.301	1.48
B. javanica	Start	0.298	1.48
B. javanica	Start	0.301	1.48
B. javanica	1st	0.057	3.03
B. javanica	1st	0.057	3.02
B. javanica	1st	0.058	3.05
B. javanica	1st	0.062	2.62
B. javanica	1st	0.062	2.63
B. javanica	1st	0.063	2.61
B. javanica	1st	0.08	2.02
B. javanica	1st	0.079	2.05
B. javanica	1st	0.08	2.05
B. javanica	1st	0.094	1.59
B. javanica	1st	0.094	1.59
B. javanica	1st	0.094	1.6
B. javanica	2nd	0.098	3.08
B. javanica	2nd	0.099	3.07
B. javanica	2nd	0.099	3.09
B. javanica	2nd	0.12	2.55
B. javanica	2nd	0.119	2.54
B. javanica	2nd	0.119	2.53
B. javanica	2nd	0.134	1.96
B. javanica	2nd	0.134	1.97
B. javanica	2nd	0.134	1.95
B. javanica	2nd	0.151	1.4
B. javanica	2nd	0.148	1.41
B. javanica	2nd	0.148	1.41
B. javanica	3rd	0.08	3.06
B. javanica	3rd	0.079	3.09
B. javanica	3rd	0.08	3.09
B. javanica	3rd	0.095	2.69
B. javanica	3rd	0.094	2.72
B. javanica	3rd	0.095	2.7
B. javanica	3rd	0.125	2.13
B. javanica	3rd	0.126	2.11
B. javanica	3rd	0.126	2.11
B. javanica	3rd	0.136	1.6
B. javanica	3rd	0.139	1.59
B. javanica	3rd	0.14	1.6

## Sheet: Fig8&9
Gas exchange traits
A	Start	1st	2nd	3rd	SEMstart	SEM1st	SEM2nd	SEM3rd
D. lepidotumn	2.083	1.9	2.57	1.36	0.505474	0.22	0.65	0.63
H. glaber	12.748	9.04	7.94	5.07	1.502	1.23	1.66	1.25
S. mertensiana	8	4.81	5.24	2.99	0.98	0.46	0.28	0.89
B. javanica	11.35	5.22	7.49	8.41	0.72	0.28	0.72	0.32
E	Start	1st	2nd	3rd	SEMstart	SEM1st	SEM2nd	SEM3rd
D. lepidotumn	0.317833	0.385	0.585	0.208	0.105812	0.03	0.144	0.069
H. glaber	2.49967	1.76	2.237	1.094	0.769132	0.457	0.994	0.403
S. mertensiana	1.815	0.72	1.005	0.449	0.332	0.081	0.098	0.172
B. javanica	3.74	1.575	1.90556	2.541	0.47	0.239	0.216	0.311
gs	Start	1st	2nd	3rd	SEMstart	SEM1st	SEM2nd	SEM3rd
D. lepidotumn	0.0267744	0.0233	0.0314	0.0129	0.00725929	0.002564	0.007504	0.004144
H. glaber	0.2729	0.1471	0.1699	0.0492	0.124924	0.037003	0.063023	0.016418
S. mertensiana	0.2421	0.0412	0.0664	0.0211	0.067361	0.003478	0.010114	0.008417
B. javanica	0.2144	0.0807	0.0971	0.1317	0.028858	0.011996	0.012495	0.015927
N contents	Start	1st	2nd	3rd	SEMstart	SEM1st	SEM2nd	SEM3rd
D. lepidotumn	0.188481	0.182056	0.15207	0.142789	0.0198976	0.0351403	0.0199476	0.0100738
H. glaber	0.114945	0.0942406	0.0999522	0.0978103	0.00693954	0.00613278	0.00489052	0.0063184
S. mertensiana	0.0806757	0.0849593	0.0899569	0.077106	0.0074036	0.00552593	0.00981673	0.00467633
B. javanica	0.0842454	0.089243	0.0992382	0.103522	0.00471203	0.0030057	0.00309138	0.00404806

## Sheet: TurnOver
sp	treatment	T1-1	T1-03	T1-07	T1-15	T2-03	T2-07	T2-15	T3-07	T3-15
hg	Drought-recovery	12		14	12		13	13	11	11
hg	Drought-recovery	4		5	5		5	5	5	5
hg	Drought-recovery	15		17	17		17	17	18	18
hg	Drought-recovery	7		7	6		6	5	5	5
hg	Drought-recovery	18		18	17		19	19	18	18
hg	control	8		7	8		7	12	12	12
hg	control	4		5	4		4	5	5	5
hg	control	4		5	4		4	4	4	4
hg	control	7		7	8		8	8	8	8
sm	Drought-recovery	29		30	28		27	27	26	25
sm	Drought-recovery	33		33	31		30	30	30	29
sm	Drought-recovery	21		22	21		21	20	16	12
sm	Drought-recovery	36		36	16		29	25	26	26
sm	Drought-recovery	27		28	28		28	28	30	29
sm	control	22		24	25		27	25	28	27
sm	control	23		23	24		27	27	29	29
sm	control	17		18	19		21	20	19	18
sm	control	26		28	29		31	32	33	33
dl	Drought-recovery	30		34	32		26	19	10	5
dl	Drought-recovery	30		30	30		30	30	29	29
dl	Drought-recovery	35		39	52		52	50	49	46
dl	Drought-recovery	77		77	77		73	68	0	3
dl	control	22		22	23		23	24	26	26
dl	control	11		11	11		10	10	9	9
dl	control	53		53	53		53	53	53	53
dl	control	38		38	38		38	38	38	37
bj	Drought-recovery	17	17	12	4	0	9	18	11	12
bj	Drought-recovery	19	20	17	5	4	9	9	10	10
bj	Drought-recovery	17	17	11	3	0	20	26	33	31
bj	Drought-recovery	21	22	22	12	13	17	17	17	17
bj	Drought-recovery	25	29	27	14	14	23	26	33	33
bj	Drought-recovery	28	28	25	8	9		16	22	22
bj	Drought-recovery	17	17	12	6	5		5	6	6
bj	Drought-recovery	14	14	12	10	8		7	7	7
bj	Drought-recovery	14	14	13	9	8		8	5	5
bj	Drought-recovery	15	15	14	9	8		8	8	8
bj	control	20	21	22	22	23	21	19	20	19
bj	control	22	22	24	27	27	30	26	28	29
bj	control	17	17	18	19	19	19	19	20	20
bj	control	20	19	22	24	24	25	18	26	26
bj	control	16	17	17	18	18	19	17	17	18

## Sheet: cavitation
sp	cycle	n.filled.whole	n.cavity.whole	Frac.num.cavi
bj	start	526.6	0	0
bj	start	303.1	0	0
bj	start	619.4	42	0.0635
bj	1st	1184.5	136	0.103
bj	1st	1086.2	31.3	0.028
bj	1st	690	334.2	0.3263
dl	start	1284.1	363.4	0.2206
dl	start	262.9	24.7	0.0859
dl	start	283.3	23.7	0.0773
dl	1st	2312.4	161.5	0.0653
dl	1st	327.9	80.4	0.1969
dl	1st	1079.8	6.2	0.0057
hg	start	1021	0	0
hg	start	512.5	0	0
hg	start	455.1	0	0
hg	start	401.9	2.1	0.0053
hg	1st	413	81.5	0.1648
hg	1st	337.5	5.2	0.015
hg	1st	366.1	57.7	0.1361
hg	1st	307	15.7	0.0488
sm	start	710.6	0	0
sm	start	1406.7	0	0
sm	start	1047.9	283.3	0.2128
sm	start	879.8	0	0
sm	1st	1913	195.8	0.0928
sm	1st	828.6	117	0.1237
sm	1st	613.2	30.3	0.0471
sm	1st	490.1	249	0.3369

## Sheet: Water_potential_Pre
sp	days	cycle	Psi_pre
bj	1	t0	0
bj	1	t0	0
bj	1	t0	0
bj	1	t0	-0.18
bj	1	t0	0
bj	1	t0	0
bj	7	t1_07	-0.12
bj	7	t1_07	-0.32
bj	7	t1_07	-0.18
bj	7	t1_07	-0.26
bj	7	t1_07	-0.15
bj	7	t1_07	-0.28
bj	13	t1_15	-0.28
bj	13	t1_15	-0.4
bj	13	t1_15	-0.28
bj	13	t1_15	-0.48
bj	13	t1_15	-0.18
bj	13	t1_15	-0.36
bj	17	t1_r2	-0.11
bj	17	t1_r2	-0.03
bj	17	t1_r2	-0.04
bj	17	t1_r2	-0.11
bj	29	t2_15	-0.14
bj	29	t2_15	-0.22
bj	29	t2_15	-0.2
bj	33	t2_r2	-0.08
bj	33	t2_r2	-0.06
bj	33	t2_r2	-0.06
bj	33	t2_r2	-0.05
bj	33	t2_r2	0
bj	33	t2_r2	-0.06
bj	46	t3_15	-1
bj	46	t3_15	-0.42
bj	46	t3_15	-0.52
bj	48	t3_r2	-0.06
bj	48	t3_r2	-0.05
dl	1	t0	-0.28
dl	1	t0	-0.16
dl	1	t0	-0.16
dl	7	t1_07	-0.34
dl	7	t1_07	-0.34
dl	7	t1_07	-0.1
dl	7	t1_07	-0.24
dl	15	t1_15	-0.28
dl	15	t1_15	-0.8
dl	15	t1_15	-0.68
dl	17	t1_r2	-0.1
dl	17	t1_r2	-0.14
dl	17	t1_r2	-0.08
dl	17	t1_r2	-0.08
dl	31	t2_15	-0.28
dl	31	t2_15	-3.14
dl	31	t2_15	-0.48
dl	31	t2_15	-4.24
dl	33	t2_r2	-0.08
dl	33	t2_r2	-0.08
dl	33	t2_r2	-0.1
dl	33	t2_r2	-0.26
dl	47	t3_15	-4.2
dl	47	t3_15	-1.67
dl	47	t3_15	-3.52
dl	47	t3_15	-0.94
dl	49	t3_r2	-0.22
dl	49	t3_r2	-0.51
dl	49	t3_r2	-0.22
dl	49	t3_r2	-0.44
hg	1	t0	-0.3
hg	1	t0	-0.24
hg	1	t0	-0.2
hg	1	t0	-0.26
hg	7	t1_07	-0.5
hg	7	t1_07	-0.54
hg	7	t1_07	-0.48
hg	7	t1_07	-0.42
hg	15	t1_15	-1.34
hg	15	t1_15	-1.44
hg	15	t1_15	-2.82
hg	15	t1_15	-1.3
hg	17	t1_r2	-0.18
hg	17	t1_r2	-0.28
hg	17	t1_r2	-0.58
hg	17	t1_r2	-0.38
hg	31	t2_15	-3.68
hg	31	t2_15	-4.18
hg	31	t2_15	-2.54
hg	31	t2_15	-3.08
hg	33	t2_r2	-0.32
hg	33	t2_r2	-0.46
hg	33	t2_r2	-0.32
hg	33	t2_r2	-0.24
hg	47	t3_15	-5
hg	47	t3_15	-3.75
hg	49	t3_r2	-0.34
hg	49	t3_r2	-0.56
hg	49	t3_r2	-0.46
sm	1	t0	-0.25
sm	1	t0	-0.2
sm	1	t0	-0.2
sm	1	t0	-0.2
sm	7	t1_07	-0.4
sm	7	t1_07	-0.34
sm	7	t1_07	-0.62
sm	7	t1_07	-0.88
sm	15	t1_15	-0.24
sm	15	t1_15	-0.2
sm	15	t1_15	-1.08
sm	15	t1_15	-0.32
sm	17	t1_r2	-0.2
sm	17	t1_r2	-0.2
sm	17	t1_r2	-0.12
sm	17	t1_r2	-0.08
sm	31	t2_15	-1.84
sm	31	t2_15	-2.38
sm	31	t2_15	-1.02
sm	31	t2_15	-1.02
sm	33	t2_r2	-0.06
sm	33	t2_r2	-0.06
sm	33	t2_r2	-0.06
sm	33	t2_r2	-0.04
sm	47	t3_15	-2.2
sm	47	t3_15	-2.1
sm	47	t3_15	-3.28
sm	47	t3_15	-2.46
sm	49	t3_r2	-0.96
sm	49	t3_r2	-0.36
sm	49	t3_r2	-0.25
sm	49	t3_r2	-0.34

## Sheet: Waterpotential_Day_Osm
sp	days	cycle	Psi_day	Psi_Osm
bj	1	start	-0.28	-0.86
bj	1	start	-0.14	-0.9
bj	1	start	-0.32	-0.87
bj	1	start	-0.23	-0.94
bj	1	start	-0.16	-0.67
bj	1	start	-0.11	-0.85
bj	13	1st	-0.36	-0.72
bj	13	1st	-0.34	-1.01
bj	13	1st	-0.22	-1.37
bj	13	1st	-0.42	-1.27
bj	13	1st	-0.34	-0.82
bj	13	1st	-0.28	-0.89
bj	29	2nd	-0.2	-1
bj	29	2nd	-0.5	-1.69
bj	29	2nd	-0.62	-1.09
bj	29	2nd		-0.82
bj	29	2nd		-0.83
bj	29	2nd		-0.87
bj	46	3rd	-0.38	-1.18
bj	46	3rd	-0.34	-0.9
bj	46	3rd	-0.52	-1.4
bj	46	3rd	-0.28	-1.45
bj	46	3rd	-0.36	-0.77
dl	1	start	-0.76	-2.58
dl	1	start	-0.34	-1.22
dl	1	start	-0.24	-2.19
dl	15	1st	-0.28	-1.72
dl	15	1st	-1.98	-1.97
dl	15	1st	-4	-1.71
dl	15	1st	-1.24	-1.18
dl	31	2nd	-0.48	-1.85
dl	31	2nd	-3.52	-2.23
dl	31	2nd	-1.68	-2.2
dl	31	2nd	-4.26	-1.88
dl	47	3rd	-4.34	-1.71
dl	47	3rd	-4.32	-1.26
dl	47	3rd	-2.86	-2.33
dl	47	3rd	-1.44	-1.78
hg	1	start	-0.32	-1.15
hg	1	start	-0.42	-1.33
hg	1	start	-0.46	-1.22
hg	1	start	-0.56	-1.3
hg	15	1st	-1.88	-1.74
hg	15	1st	-2.2	-1.22
hg	15	1st	-3.24	-1.66
hg	15	1st	-1.98	-1.16
hg	31	2nd	-3.16	-2.72
hg	31	2nd	-4.94	-3
hg	31	2nd	-2.74	-2.17
hg	31	2nd	-3.28	-2.36
hg	47	3rd	-5.18	-2.48
hg	47	3rd	-4.06	-2.03
sm	1	start	-0.7	-1.71
sm	1	start	-0.5	-1.22
sm	1	start	-0.46	-1.29
sm	1	start	-0.62	-1.13
sm	15	1st	-0.96	-1.24
sm	15	1st	-0.84	-1.52
sm	15	1st	-1.84	-1.36
sm	15	1st	-1.24	-1.18
sm	31	2nd	-1.96	-2.03
sm	31	2nd	-2.48	-2.1
sm	31	2nd	-1	-1.91
sm	31	2nd	-1.68
sm	47	3rd	-2.2	-1.65
sm	47	3rd	-1.64	-1.58
sm	47	3rd	-2.89	-1.6
sm	47	3rd	-2.15	-1.75

[truncated: 3 more sheets: m, Photo, N]
